# Supplementary material for: Stratification of COVID-19 Patients with Moderate-to-Severe Hypoxemic Respiratory Failure for Response to High-Flow Nasal Cannula: A Retrospective Observational Study
Source: Medicina (Kaunas). 2023 Dec 29;60(1):71. doi: 10.3390/medicina60010071 (PMC10819134; doi:10.3390/medicina60010071)
Supplement: Supplementary file 1 [file medicina-60-00071-s001.zip]

Archive with 1 entries (1 files):
- medicina-2631128-supplementary.pdf
